# Supplementary material for: Diversity and Composition of Fungicolous Fungi Residing in Macrofungi from the Qinling Mountains
Source: J Fungi (Basel). 2024 Aug 25;10(9):601. doi: 10.3390/jof10090601 (PMC11432919; doi:10.3390/jof10090601)
Supplement: Supplementary file 1 [file jof-10-00601-s001.zip]

Archive with 12 entries (8 files):
- File S1/
- File S1/Source data.xlsx
- File S2/
- File S2/Identification and statistics of CAZymes/
- File S2/Identification and statistics of CAZymes/Identification  of CAZymes.bash
- File S2/Identification and statistics of CAZymes/Statistics of CAZymes.py
- File S2/Specialized software pipelines/
- File S2/Specialized software pipelines/Barcode file used in step III.tab
- File S2/Specialized software pipelines/Step VI.py
- File S2/Specialized software pipelines/Steps II, III, IV, and V.bash
- File S2/Specialized software pipelines/Training methods of classifier.bash
- Supplementary figures and tables.pdf
