# Supplementary material for: Diversity and Composition of Fungicolous Fungi Residing in Macrofungi from the Qinling Mountains
Source: J Fungi (Basel). 2024 Aug 25;10(9):601. doi: 10.3390/jof10090601 (PMC11432919; doi:10.3390/jof10090601)
Supplement: Supplementary file 1 [file jof-10-00601-s001.zip › File S2/Specialized software pipelines/Barcode file used in step III.tab]

20210471	ACACGCATGACACACT-AGTGTGTCATGCGTGT
20210475	GCGCACGCACTACAGA-TCTGTAGTGCGTGCGC
20210477	ATAGAGACTCAGAGCT-AGCTCTGAGTCTCTAT
20210478	CATCACTACGCTAGAT-ATCTAGCGTAGTGATG
20210479	TCTATGTCTCAGTAGT-ACTACTGAGACATAGA
20210480	GTGCGTATGTCGCTAC-GTAGCGACATACGCAC
20210485	TACGCGTGTACGCAGA-TCTGCGTACACGCGTA
20210487	GCACATACACGCTCAC-GTGAGCGTGTATGTGC
20210490	ACAGTGCGCTGTCTAT-ATAGACAGCGCACTGT
20210498	TGCTCTCGTGTACTGT-ACAGTACACGAGAGCA
20210499	CTCAGTGTGACACATG-CATGTGTCACACTGAG
20210500	ATGCTGATGACGCGCT-AGCGCGTCATCAGCAT
20210504	GACAGCATCTGCGCTC-GAGCGCAGATGCTGTC
20210512	CGACTACGTACAGTAG-CTACTGTACGTAGTCG
20210515	CTGATGCGCGCTGTAC-GTACAGCGCGCATCAG
20210519	ATGCTCACTACTACAT-ATGTAGTAGTGAGCAT
20210525	GACTGCACATGCACGA-TCGTGCATGTGCAGTC
